# Supplementary material for: Whole-genome sequencing reveals novel tandem-duplication hotspots and a prognostic mutational signature in gastric cancer
Source: Nat Commun. 2019 May 2;10:2037. doi: 10.1038/s41467-019-09644-6 (PMC6497673; doi:10.1038/s41467-019-09644-6)
Supplement: Supplementary file 3 — Supplementary Data 1 [file 41467_2019_9644_MOESM3_ESM.xlsx]

## Sheet: Supplementary Table 1
Supplementary Data 1. Clinico-pathological data of 168 gastric cancer patients in the discovery cohort.
Tumor_name	Study cohort	TCGA-subtype	Position	Lauren	MSI/S	HP	EBV	Sex	Age	TNM	Clinic stage	Time	Status	SignatureA_mutational_exposures	SignatureB_mutational_exposures	SignatureC_mutational_exposures	SignatureD_mutational_exposures	SignatureE_mutational_exposures	SignatureF_mutational_exposures	TP53_mut	CDH1_mut	Mutation burden	TDP_status	CNV status
GC001T	WGS	GS	Fundus	Intestinal	MSS	N	N	M	69	T3N1M0	III	48	death	0.390692	0.170124	0.376296	0.0291253	0.0297983	0.00396449	Y	N	13526	N	Low SCNA
GC003T	WGS	MSI	NA	Intestinal	MSI-L	N	N	M	81	T3N0M0	II	18	live	0.363573	0.0517302	0.0771324	0.0203454	0.171819	0.3154	N	N	42398	Y	High SCNA
GC004T	WGS	CIN	NA	Intestinal	MSS	N	N	M	61	T3N0M0	II	28	live	0.0621213	0.0706677	0.521957	0.0345185	0.118307	0.192428	Y	N	20582	Y	High SCNA
GC008T	WGS	CIN	Antrum	Diffuse	MSS	N	N	M	65	T4N3M1	IV	NA	live	0.488389	0.0338891	0.263551	0.00320089	0.116058	0.0949129	Y	N	23162	N	High SCNA
GC011T	WGS	CIN	NA	Diffuse	MSS	N	N	M	70	T4N3M0	III	40	live	0.0820027	0.255509	0.178564	0.0302628	0.0876441	0.366017	N	N	10178	N	High SCNA
GC014T	WGS	MSI	NA	Diffuse	MSI-L	N	N	F	56	T4N3M0	III	19	death	0.015223	0.441159	0.205049	0.0113027	0.0702016	0.257064	Y	N	8273	N	High SCNA
GC016T	WGS	EBV	NA	Diffuse	MSS	N	Y	M	36	T2N1M0	II	9	death	0.285553	0.120259	0.162161	0.0109729	0.120663	0.30039	N	N	5892	N	Low SCNA
GC018T	WGS	EBV	NA	Diffuse	MSS	N	Y	M	59	T3N2M0	III	52	live	0.0772957	0.108716	0.308823	0.0504833	0.122811	0.331871	N	N	9064	N	High SCNA
GC020T	WGS	EBV	NA	Intestinal	MSS	N	Y	F	59	T3N1M1	IV	8	death	0.0655567	0.351159	0.160597	0.028425	0.0789415	0.315321	N	N	10678	N	Low SCNA
GC021T	WGS	EBV	NA	Intestinal	MSI-L	N	Y	M	55	T3N0M0	II	38	live	0.0790146	0.137654	0.453222	0.00232525	0.178015	0.149769	N	N	5190	N	High SCNA
GC022T	WGS	EBV	NA	Intestinal	MSS	N	Y	M	58	T2N2M0	II	23	live	0.566542	0.104474	0.177741	0.0465885	0.0042454	0.100408	Y	N	17054	N	High SCNA
GC023T	WGS	EBV	NA	Intestinal	MSS	N	Y	M	66	T4N2M0	III	9	death	0.497187	0.104794	0.0996131	0.0411089	0.0245074	0.23279	N	N	24954	N	NA
GC025T	WGS	CIN	NA	Intestinal	MSS	Y	N	M	71	T3N2M0	III	21	death	0.106183	0.212617	0.264829	0.036034	0.109863	0.270474	N	N	12762	N	High SCNA
GC027T	WGS	EBV	NA	Diffuse	MSI-L	N	Y	F	57	T3N2M0	III	55	death	0.052318	0.236261	0.218053	0.0108171	0.154079	0.328472	N	N	7690	N	Low SCNA
GC031T	WGS	EBV	NA	Intestinal	MSI-L	N	Y	M	74	T4N3M0	III	32	live	0.227722	0.202604	0.308398	0.0254562	0.0844929	0.151326	N	N	9238	N	High SCNA
GC032T	WGS	EBV	NA	Intestinal	MSS	N	Y	M	73	T2N1M0	II	55	live	0.041263	0.297967	0.304483	0.0465506	0.0640891	0.245648	Y	N	13871	N	High SCNA
GC034T	WGS	EBV	NA	Intestinal	MSI-H	N	Y	M	79	T2N0M0	I	56	live	0.0325752	0.29087	0.0150836	0.144159	0.512232	0.00508068	N	N	139762	N	NA
GC036T	WGS	CIN	Antrum	Intestinal	MSS	N	N	M	66	T2N0M0	I	37	live	0.494488	0.0190813	0.273711	0.049749	0.044005	0.118966	Y	N	22367	Y	High SCNA
GC037T	WGS	CIN	Unspecified	Intestinal	MSS	N	N	M	73	T3N0M0	II	10	death	0.666009	0.079052	0.0607837	0.0280656	0.00839892	0.157691	Y	N	41506	N	High SCNA
GC040T	WGS	CIN	Body	Diffuse	MSS	N	N	F	60	T4N3M0	III	33	live	0.139755	0.0564209	0.195816	0.0627812	0.0777413	0.467485	Y	N	10373	N	High SCNA
GC043T	WGS	GS	Body	Diffuse	MSS	N	N	M	58	T3N3M0	IV	11	death	0.0441838	0.119831	0.234187	0.0557014	0.0467178	0.499379	N	Y	2828	N	Low SCNA
GC044T	WGS	CIN	Antrum	Diffuse	MSS	N	N	M	44	T4N2M0	III	32	live	0.249269	0.0675582	0.285489	0.033904	0.237259	0.126521	Y	N	36154	N	High SCNA
GC047T	WGS	GS	Body	Intestinal	MSS	N	N	F	46	T4N3M0	III	31	live	0.481764	0.133873	0.140801	0.0197517	0.0413042	0.182506	N	N	9877	N	Low SCNA
GC048T	WGS	GS	Antrum	Diffuse	MSS	N	N	M	50	T2N0M0	I	26	live	0.346869	0.150295	0.28046	0.0420158	0.0362092	0.144151	Y	N	18198	Y	Low SCNA
GC049T	WGS	GS	Unspecified	Diffuse	MSS	N	N	M	66	T4N3M0	III	25	death	0.221795	0.16772	0.276953	0.00710161	0.115742	0.210689	Y	N	12768	N	Low SCNA
GC050T	WGS	CIN	Body	Diffuse	MSS	N	N	M	62	T1N0M0	I	25	live	0.815483	0.0673438	0.0222327	0.0133974	0.00541318	0.0761297	N	N	19824	N	High SCNA
GC051T	WGS	CIN	Antrum	Intestinal	MSS	Y	N	M	51	T1N0M0	I	24	live	0.500933	0.137933	0.166495	0.0197793	0.0225432	0.152317	Y	N	8224	N	High SCNA
GC052T	WGS	CIN	Antrum	Intestinal	MSS	N	N	M	45	T3N1M0	III	25	live	0.222094	0.152474	0.186245	0.0311723	0.0860797	0.321935	N	N	12992	N	High SCNA
GC054T	WGS	CIN	Angular notch	Diffuse	MSS	N	N	M	52	T1N0M0	I	25	live	0.0372893	0.00274334	0.662981	0.0144888	0.164523	0.117975	N	N	13803	Y	High SCNA
GC055T	WGS	GS	Body	Diffuse	MSS	N	N	F	35	T3N3M1	IV	5	death	0.00841126	0.157761	0.434966	0.00120729	0.0722771	0.325378	N	Y	2893	N	Low SCNA
GC056T	WGS	NA	Unspecified	Diffuse	MSS	Y	N	F	52	T4N3M0	III	20	live	0.613447	0.0910383	0.0588267	0.000520669	0.0560917	0.180076	Y	N	12724	N	NA
GC058T	WGS	CIN	Unspecified	Intestinal	MSS	N	N	M	64	T4N1M0	III	20	live	0.0151444	0.0339095	0.633016	0.0563511	0.109744	0.151836	N	N	17613	Y	High SCNA
GC059T	WGS	CIN	Body	Intestinal	MSS	N	N	M	55	T4N3M0	III	19	live	0.585689	0.146591	0.118169	0.0469496	0.00314434	0.0994579	N	N	23574	Y	High SCNA
GC060T	WGS	GS	Unspecified	Diffuse	MSS	N	N	F	69	T4N3M0	III	2	death	0.609693	0.0259828	0.164833	0.0407443	0.017913	0.140834	N	N	4956	N	Low SCNA
GC062T	WGS	CIN	Body	Diffuse	MSS	N	N	M	58	T2N3M0	III	18	live	0.104098	0.252344	0.285463	0.0501639	0.0416122	0.266319	Y	N	13201	N	High SCNA
GC064T	WGS	CIN	Body	Diffuse	MSS	N	N	F	31	T4N3M1	IV	4	death	0.154084	0.20556	0.291545	0.0200335	0.0779097	0.250868	Y	Y	10525	N	High SCNA
GC065T	WGS	CIN	Body	Diffuse	MSS	N	N	M	54	T3N2M0	III	13	live	0.292629	0.0829531	0.380198	0.00735891	0.147348	0.0895127	Y	N	23182	N	High SCNA
GC066T	WGS	CIN	Unspecified	Diffuse	MSS	N	N	M	61	T4N3M0	III	6	death	0.165014	0.240994	0.290627	0.026249	0.0743225	0.202794	Y	N	9559	N	High SCNA
GC067T	WGS	CIN	Body	Diffuse	MSS	N	N	F	49	T4N0M0	III	12	live	0.0954232	0.209209	0.301416	0.00826402	0.0970175	0.288671	N	Y	5709	N	High SCNA
GC068T	WGS	GS	Unspecified	Diffuse	MSS	N	N	F	72	T4N0M0	III	12	live	0.120243	0.141829	0.233678	0.0542475	0.0236774	0.426325	N	Y	15361	N	Low SCNA
GC069T	WGS	CIN	Body	Diffuse	MSS	N	N	M	61	T2N3M0	III	7	death	0.0961826	0.109461	0.184909	0.0141246	0.144058	0.451265	Y	N	7205	N	High SCNA
GC070T	WGS	CIN	Body	Diffuse	MSS	N	N	M	65	T3N3M0	IV	8	death	0.776671	0.0715403	0.0400799	0.0215512	0.014164	0.0759937	N	N	27926	N	High SCNA
GC072T	WGS	GS	Antrum	Diffuse	MSS	Y	N	M	52	T3N1M0	III	3	death	0.800347	0.053742	0.0554115	0.0358828	0.0228681	0.0317481	N	N	27793	N	Low SCNA
GC073T	WGS	CIN	Antrum	Intestinal	MSS	N	N	F	63	T2N2M0	III	6	live	0.148114	0.0137905	0.57149	0.000323243	0.185484	0.0807979	Y	N	22527	N	High SCNA
GC075T	WGS	CIN	Body	Diffuse	MSS	N	N	M	66	T3N3M0	IV	6	live	0.255807	0.166888	0.356459	0.0288897	0.116312	0.0756438	N	N	7309	N	High SCNA
GC077T	WGS	CIN	Angular notch	Diffuse	MSS	N	N	M	66	T1N0M0	I	6	live	0.643468	0.0382362	0.225717	0.00355643	0.0715006	0.0175219	Y	N	35624	N	High SCNA
GC078T	WGS	GS	Body	Intestinal	MSS	N	N	M	67	T3N3M0	IV	6	live	0.0284225	0.122736	0.56695	0.0693453	0.104933	0.107614	Y	N	4717	Y	Low SCNA
GC079T	WGS	EBV	Body	Diffuse	MSS	N	Y	M	67	T4N3M0	III	6	live	0.27245	0.0327983	0.414401	0.0431753	0.126432	0.110744	N	N	4392	N	Low SCNA
GC080T	WGS	GS	cardia	Diffuse	MSS	N	N	M	58	T4N0M0	III	6	live	0.435139	0.136108	0.242889	0.0168744	0.0641232	0.104866	Y	N	17320	N	Low SCNA
GC081T	WGS	EBV	Antrum	Intestinal	MSS	N	Y	M	55	T1N0M0	I	6	live	0.27302	0.149853	0.241445	0.108783	0.0157546	0.211144	N	N	19081	N	Low SCNA
GC082T	WGS	EBV	Antrum	Intestinal	MSS	N	Y	M	69	T3N1M0	III	6	live	0.395797	0.0954258	0.288332	0.123419	0.0333993	0.0636273	N	N	13440	N	Low SCNA
GC083T	WGS	GS	Body	Intestinal	MSS	N	N	M	63	T3N2M0	III	6	live	0.126147	0.0687537	0.484105	0.0705251	0.136485	0.113985	Y	N	8242	N	Low SCNA
GC084T	WGS	EBV	Body	Intestinal	MSS	N	Y	M	65	T4N2M1	IV	6	live	0.356359	0.185957	0.238903	0.0216447	0.0873109	0.109825	Y	N	15924	N	High SCNA
GC085T	WGS	EBV	cardia	Diffuse	MSS	N	Y	M	71	T2N1M0	II	6	live	0.759791	0.0487673	0.0596197	0.0260677	0.0179061	0.0878483	Y	N	43246	Y	High SCNA
GC086T	WGS	CIN	cardia	Intestinal	MSS	N	N	F	47	T4N1M0	III	6	live	0.08723	0.0505285	0.354065	0.0291194	0.211601	0.267456	Y	N	17499	N	High SCNA
GC087T	WGS	CIN	Antrum	Intestinal	MSS	N	N	F	46	T2N3M0	III	6	live	0.111973	0.163495	0.405019	0.0900965	0.0574631	0.171954	N	N	15867	Y	High SCNA
GC089T	WGS	MSI	NA	Diffuse	MSI-L	N	N	F	80	T2N0M0	I	43	live	0.00388756	0.139653	0.577322	0.0532319	0.18842	0.0374857	Y	N	4723	N	Low SCNA
GC090T	WGS	CIN	Antrum	Diffuse	MSS	N	N	M	59	T3N3M0	III	21	live	0.109464	0.250831	0.204622	0.0269919	0.0926342	0.315458	Y	N	7436	N	High SCNA
GC091T	WGS	GS	Antrum	Diffuse	MSS	N	N	M	64	T3N1M0	III	3	death	0.0037174	0.284904	0.315044	0.00800559	0.127113	0.261217	N	Y	4353	N	Low SCNA
GC092T	WGS	GS	Antrum	Intestinal	MSS	N	N	F	69	T2N0M0	II	70	live	0.0638868	0.0455922	0.417859	0.0305487	0.116962	0.325151	N	N	1998	N	Low SCNA
GC093T	WGS	GS	Body	Diffuse	MSS	N	N	M	60	T4N1M0	III	9	death	0.100265	0.231143	0.248359	0.0562069	0.0591665	0.30486	Y	N	6892	N	Low SCNA
GC094T	WGS	CIN	Body	Diffuse	MSS	N	N	F	58	T2N0M0	I	66	live	0.128346	0.175826	0.179392	0.0256382	0.124234	0.366564	N	N	7389	N	High SCNA
GC095T	WGS	CIN	Antrum	Intestinal	MSS	N	N	M	53	T2N3M0	III	66	live	0.574003	0.0607691	0.10676	0.0299648	0.0571517	0.171351	Y	N	21573	N	High SCNA
GC098T	WGS	CIN	Antrum	Intestinal	MSS	N	N	M	88	T4N3M1	IV	6	death	0.44713	0.113199	0.191771	0.0458466	0.0371318	0.164922	N	N	24884	N	High SCNA
GC099T	WGS	CIN	Body	Diffuse	MSS	N	N	F	67	T4N3M1	IV	3	death	0.154437	0.118119	0.309916	0.0883121	0.0479771	0.281239	Y	N	9338	N	High SCNA
GC100T	WGS	EBV	Body	Intestinal	MSS	N	Y	M	52	T2N1M0	II	66	live	0.255223	0.253633	0.252466	0.0553625	0.0318133	0.151503	Y	N	16220	N	High SCNA
GC101T	WGS	CIN	cardia	Intestinal	MSS	N	N	M	63	T4N1M1	IV	12	death	0.601232	0.040329	0.183796	0.0446187	0.0130946	0.11693	Y	N	30851	N	High SCNA
GC102T	WGS	GS	Antrum	Intestinal	MSS	N	N	M	50	T3N1M0	III	62	live	0.233928	0.199414	0.236414	0.0588096	0.0721962	0.199238	N	N	14109	Y	Low SCNA
GC103T	WGS	CIN	Body	Diffuse	MSS	N	N	M	46	T4N1M0	III	8	death	0.186656	0.126201	0.322631	0.00379632	0.181499	0.179218	N	N	15784	Y	High SCNA
GC104T	WGS	EBV	Antrum	Diffuse	MSS	N	Y	M	50	T3N0M0	II	67	live	0.154279	0.186683	0.227492	0.0436425	0.054768	0.333136	N	N	16621	N	High SCNA
GC105T	WGS	EBV	Antrum	Diffuse	MSS	N	Y	M	61	T3N2M0	III	4	death	0.082094	0.127401	0.265904	0.00314579	0.137246	0.38421	N	N	4739	N	Low SCNA
GC106T	WGS	CIN	Antrum	Intestinal	MSS	N	N	M	65	T3N2M0	III	9	death	0.0703083	0.0711574	0.500157	0.0637625	0.0421378	0.252477	N	N	18145	N	High SCNA
GC107T	WGS	CIN	Body	Diffuse	MSS	N	N	M	59	T3N1M0	III	10	death	0.485536	0.115993	0.216693	0.0151165	0.0718521	0.0948094	Y	N	13618	N	High SCNA
GC108T	WGS	GS	Antrum	Intestinal	MSS	N	N	F	64	T2N0M0	I	25	live	0.0815581	0.217789	0.0154678	0.192499	0.40316	0.0895256	N	N	71301	N	Low SCNA
GC110T	WGS	GS	Antrum	Intestinal	MSS	N	N	F	76	T3N1M0	III	8	death	0.145254	0.212953	0.162944	0.0427809	0.0662501	0.369818	N	N	3162	N	Low SCNA
GC112T	WGS	GS	cardia	Intestinal	MSS	N	N	M	65	T3N0M0	II	55	live	0.010592	0.211425	0.27264	0.0427227	0.0487633	0.413857	Y	N	5250	N	Low SCNA
GC113T	WGS	CIN	Antrum	Intestinal	MSS	N	N	F	64	T3N2M0	III	55	live	0.330064	0.115798	0.106026	0.0386066	0.0432854	0.36622	Y	N	12046	N	High SCNA
GC114T	WGS	GS	cardia	Diffuse	MSS	N	N	M	66	T3N2M0	III	34	death	0.494965	0.0611423	0.13588	0.0371461	0.0611681	0.209698	N	N	9247	N	Low SCNA
GC116T	WGS	GS	Body	Diffuse	MSS	N	N	F	34	T2N0M0	I	7	live	0.11528	0.197102	0.0544589	0.0246672	0.0533707	0.555122	N	Y	8821	N	Low SCNA
GC117T	WGS	EBV	Antrum	Intestinal	MSI-H	N	Y	M	55	T3N2M0	III	52	live	0.694947	0.00121987	0.0941016	0.000707999	0.0760113	0.133013	N	N	45024	N	High SCNA
GC119T	WGS	GS	Antrum	Diffuse	MSS	N	N	M	73	T2N2M0	II	30	death	0.0887969	0.108059	0.171151	0.0208862	0.0927588	0.518349	Y	N	12612	N	Low SCNA
GC120T	WGS	CIN	Antrum	Diffuse	MSS	N	N	F	71	T3N2M0	III	30	death	0.20082	0.113631	0.523806	0.0656386	0.0297961	0.0663087	N	N	3006	N	High SCNA
GC121T	WGS	CIN	Antrum	Diffuse	MSS	N	N	M	57	T3N2M0	III	26	death	0.0308384	0.134287	0.152415	0.0623531	0.0580098	0.562097	Y	N	13097	N	High SCNA
GC122T	WGS	CIN	Antrum	Intestinal	MSS	N	N	F	51	T2N3M0	III	50	live	0.252696	0.118745	0.293694	0.00575602	0.0965667	0.232541	Y	N	18291	N	High SCNA
GC123T	WGS	GS	cardia	Diffuse	MSS	N	N	M	76	T4N1M0	III	6	death	0.0244658	0.306997	0.112783	0.0335042	0.108325	0.413925	N	N	6058	N	Low SCNA
GC124T	WGS	CIN	Body	Diffuse	MSS	N	N	M	66	T4N1M0	III	28	death	0.0710795	0.370644	0.226693	0.0530758	0.0488191	0.229689	Y	N	10268	N	High SCNA
GC125T	WGS	CIN	Antrum	Diffuse	MSS	N	N	F	75	T3N2M0	III	45	live	0.643252	0.138141	0.0925074	0.046012	0.00333821	0.0767491	Y	N	17289	N	High SCNA
GC126T	WGS	CIN	cardia	Intestinal	MSS	N	N	M	55	T1N1M0	I	45	live	0.0528591	0.205971	0.412303	0.0480834	0.00143739	0.279347	N	N	7095	N	High SCNA
GC128T	WGS	GS	Body	Intestinal	MSS	N	N	M	80	T2N1M0	II	40	live	0.0473621	0.0313011	0.0137263	0.191648	0.601914	0.114049	N	N	117753	N	Low SCNA
GC129T	WGS	CIN	Antrum	Diffuse	MSS	N	N	F	46	T3N2M0	III	19	death	0.0262711	0.236301	0.0641401	0.0331918	0.0725711	0.567525	N	N	8327	N	High SCNA
GC130T	WGS	GS	Antrum	Diffuse	MSS	N	N	M	70	T3N3M0	IV	10	death	0.0749778	0.263687	0.0883461	0.0412168	0.0560502	0.475722	Y	N	17152	N	Low SCNA
GC131T	WGS	CIN	Body	Intestinal	MSS	N	N	M	62	T3N2M0	III	37	live	0.236476	0.128575	0.394391	0.0151859	0.125169	0.100202	N	N	12016	N	High SCNA
GC132T	WGS	CIN	Antrum	Diffuse	MSS	N	N	M	53	T3N3M0	IV	6	death	0.352373	0.188563	0.101941	0.0334956	0.0686785	0.25495	Y	N	18707	N	High SCNA
GC133T	WGS	CIN	Antrum	Intestinal	MSS	N	N	M	60	T3N0M0	II	40	live	0.0892282	0.110426	0.434704	0.0247321	0.0693449	0.271566	N	N	8975	N	High SCNA
GC134T	WGS	GS	Body	Diffuse	MSS	N	N	F	57	T3N1M0	III	20	death	0.0765512	0.311421	0.1131	0.00996156	0.0619131	0.427053	N	Y	9150	N	Low SCNA
GC135T	WGS	CIN	Antrum	Diffuse	MSS	N	N	M	70	T3N1M0	III	40	live	0.108255	0.246162	0.144955	0.015316	0.136318	0.348993	N	N	6727	N	High SCNA
GC136T	WGS	CIN	Antrum	Diffuse	MSS	N	N	F	53	T3N1M0	III	40	live	0.0364877	0.0498212	0.541868	0.0876849	0.0246564	0.259482	Y	N	9140	N	High SCNA
GC137T	WGS	CIN	Antrum	Intestinal	MSS	N	N	M	69	T3N1M0	III	40	live	0.0808429	0.251641	0.125528	0.0795733	0.0428838	0.419531	N	N	14846	N	High SCNA
GC140T	WGS	CIN	cardia	Intestinal	MSS	Y	N	M	46	T4N1M0	III	40	live	0.369871	0.122708	0.143025	0.0270644	0.0734796	0.263852	Y	N	12716	N	High SCNA
GC141T	WGS	CIN	cardia	Intestinal	MSS	N	N	M	73	T3N2M1	IV	12	death	0.109073	0.169142	0.168221	0.0447455	0.0577419	0.451076	Y	N	18133	N	High SCNA
GC142T	WGS	EBV	Antrum	Intestinal	MSS	N	Y	F	75	T3N1M0	III	43	live	0.00177116	0.238593	0.000102504	0.10013	0.609513	0.0498908	Y	N	193788	N	Low SCNA
GC143T	WGS	GS	Antrum	Intestinal	MSS	N	N	F	58	T3N0M0	II	72	live	0.289764	0.113615	0.257275	0.0447605	0.0503732	0.244212	Y	N	8271	N	Low SCNA
GC144T	WGS	GS	cardia	Intestinal	MSS	N	N	M	47	T3N1M0	III	16	death	0.0316206	0.15316	0.236259	0.0105503	0.114114	0.454297	Y	N	4135	N	Low SCNA
GC145T	WGS	GS	Antrum	Intestinal	MSS	N	N	M	52	T3N0M0	II	83	live	0.0254681	0.162452	0.256797	0.0145512	0.0493699	0.491362	N	N	5310	N	Low SCNA
GC146T	WGS	GS	Antrum	Intestinal	MSS	N	N	F	71	T3N1M0	III	63	live	0.0383228	0.263927	0.413291	0.048849	0.000373941	0.235236	N	N	12350	N	Low SCNA
GC147T	WGS	CIN	Antrum	Intestinal	MSS	N	N	M	50	T3N1M0	III	74	live	0.520056	0.110308	0.163273	0.000126453	0.0688744	0.137362	Y	N	6297	N	High SCNA
GC148T	WGS	CIN	Antrum	Intestinal	MSS	N	N	F	80	T3N0M0	II	74	live	0.162399	0.145621	0.444635	0.0894872	0.0206059	0.137252	Y	N	25686	Y	High SCNA
GC149T	WGS	GS	Antrum	Intestinal	MSS	N	N	F	60	T3N1M0	III	62	live	0.049748	0.042219	0.0170647	0.162579	0.689401	0.0389883	N	N	63456	N	Low SCNA
GC150T	WGS	CIN	Antrum	Intestinal	MSS	N	N	M	65	T3N1M0	III	37	death	0.0538767	0.16804	0.603032	0.0441098	0.0488393	0.0821015	Y	N	18554	N	High SCNA
GC151T	WGS	CIN	Antrum	Intestinal	MSS	N	N	M	45	T3N1M0	III	38	death	0.0276259	0.13531	0.361966	0.0159032	0.124173	0.335022	N	N	3854	N	High SCNA
GC152T	WGS	CIN	Fundus	Diffuse	MSS	N	N	F	47	T4N2M0	III	9	death	0.00668265	0.275678	0.112627	0.0281203	0.0326617	0.544231	Y	Y	5919	N	High SCNA
GC153T	WGS	CIN	cardia	Diffuse	MSS	Y	N	F	59	T3N1M0	III	13	death	0.0499972	0.302317	0.232002	0.0575501	0.0721546	0.285979	Y	N	7950	N	High SCNA
GC154T	WGS	MSI	Antrum	Diffuse	MSI-H	N	N	F	79	NA	NA	77	live	0.126242	0.147838	0.0298501	0.0641488	0.580462	0.0514587	N	N	296473	N	Low SCNA
GC157T	WGS	MSI	Antrum	Intestinal	MSI-H	N	N	F	62	T2N3M0	III	84	live	0.245749	0.0842479	0.325028	0.0567884	0.0410859	0.247101	Y	N	17724	Y	High SCNA
GC158T	WGS	GS	Antrum	Diffuse	MSS	N	N	M	47	T3N2M0	III	NA	live	0.408575	0.131737	0.165902	0.0327419	0.0713396	0.189705	N	N	8607	N	Low SCNA
GC159T	WGS	CIN	Unspecified	Intestinal	MSS	Y	N	F	55	T2N1M0	II	84	live	0.253891	0.181816	0.278626	0.0596463	0.00502712	0.220993	Y	N	21643	N	High SCNA
GC160T	WGS	CIN	cardia	Intestinal	MSS	Y	N	M	75	T4N3M1	IV	12	death	0.313851	0.246083	0.216929	0.0448995	0.0691545	0.109084	Y	N	24674	N	High SCNA
GC161T	WGS	CIN	Antrum	Intestinal	MSS	N	N	M	48	NA	NA	10	death	0.142345	0.188848	0.224132	0.00572007	0.0782585	0.360697	Y	N	11246	N	High SCNA
GC163T	WGS	GS	Antrum	Diffuse	MSS	N	N	M	48	T3N1M0	III	81	live	0.201268	0.190799	0.148901	0.0241256	0.0756247	0.359283	N	N	7857	N	Low SCNA
GC164T	WGS	GS	Body	Intestinal	MSS	N	N	F	64	T3N1M0	III	2	death	0.0123375	0.364655	0.177463	0.00438323	0.046207	0.394954	N	Y	7187	N	Low SCNA
GC167T	WGS	CIN	Antrum	Diffuse	MSS	N	N	M	49	T2N1M0	II	74	live	0.669337	0.105254	0.0604744	0.0291743	0.0444263	0.0913332	Y	N	25240	N	High SCNA
GC168T	WGS	GS	Body	Diffuse	MSS	Y	N	M	81	T3N0M0	II	16	death	0.0528797	0.341051	0.00332912	0.196009	0.402797	0.00393417	Y	Y	155904	N	Low SCNA
GC169T	WGS	CIN	cardia	Diffuse	MSS	N	N	M	58	T3N2M0	III	53	death	0.0875083	0.0935564	0.228914	0.0492678	0.109841	0.430912	Y	N	14737	N	High SCNA
GC170T	WGS	CIN	Fundus	Diffuse	MSS	N	N	M	61	T3N2M0	III	NA	death	0.514457	0.0910203	0.0912938	0.0290266	0.0210421	0.25316	Y	N	17951	N	High SCNA
GC171T	WGS	MSI	Antrum	Intestinal	MSI	NA	NA	M	37	T3N1M0	III	109	live	0.13192	0.0580333	0.0341357	0.125933	0.632479	0.0174995	Y	Y	246638	N	Low SCNA
GC172T	WGS	GS	Antrum	Intestinal	MSS	NA	NA	F	47	T3N2M0	III	39	death	0.197425	0.147038	0.171579	0.0727444	0.0575752	0.35364	N	N	7893	N	Low SCNA
GC173T	WGS	CIN	Unspecified	Diffuse	MSS	NA	NA	M	69	T3N1M0	III	48	live	0.341946	0.108379	0.211061	0.0255402	0.0736676	0.239406	Y	N	30403	N	High SCNA
GC174T	WGS	CIN	Body	Diffuse	MSS	NA	NA	M	64	T2N1M0	II	21	death	0.48738	0.138282	0.200246	0.0372188	0.0502673	0.0866059	Y	N	34666	Y	High SCNA
GC175T	WGS	CIN	cardia	Intestinal	MSS	Y	N	M	62	T3N1M0	III	12	live	0.204263	0.170057	0.118698	0.0377557	0.109784	0.359443	Y	N	12055	N	High SCNA
GC176T	WGS	CIN	cardia	Intestinal	MSS	N	N	F	67	T2N0M0	I	13	live	0.109419	0.300938	0.118794	0.0110599	0.0545711	0.405217	Y	N	13337	N	High SCNA
GC177T	WGS	CIN	cardia	Intestinal	MSS	NA	N	F	68	T3N1M1	IV	26	death	0.0717528	0.264188	0.378337	0.0234822	0.0815974	0.180642	N	N	18643	Y	High SCNA
GC178T	WGS	CIN	cardia	Diffuse	MSS	N	N	M	49	T4N3M1	IV	12	death	0.0901451	0.206433	0.169191	0.0476225	0.0719906	0.414618	N	N	14878	Y	High SCNA
GC179T	WGS	CIN	cardia	Intestinal	MSS	N	N	F	65	T3N1M0	III	8	death	0.390841	0.0801676	0.173811	0.000786256	0.128925	0.225468	Y	N	11738	N	High SCNA
GC180T	WGS	CIN	cardia	Intestinal	MSS	N	N	M	64	T3N1M0	III	97	live	0.0757057	0.150553	0.12257	0.0269515	0.169664	0.454557	Y	N	15557	N	High SCNA
GC181T	WGS	CIN	cardia	Intestinal	MSS	N	N	M	74	T3N1M0	III	72	live	0.307485	0.0824118	0.379397	0.0328067	0.0902623	0.107636	Y	N	22623	Y	High SCNA
GC182T	WGS	GS	cardia	Diffuse	MSS	N	N	M	69	T3N0M0	II	32	death	0.394793	0.0652563	0.389048	0.000470712	0.101096	0.0493361	Y	N	31614	Y	Low SCNA
GC183T	WGS	CIN	cardia	Intestinal	MSS	Y	N	F	57	T4N2M1	IV	7	death	0.399197	0.182439	0.182552	0.0546918	0.0186991	0.162421	N	N	15703	N	High SCNA
GC184T	WGS	GS	Antrum	Diffuse	MSS	N	N	M	71	T2N0M0	I	62	live	0.255074	0.135617	0.25283	0.0382773	0.0813095	0.236892	N	N	21884	N	Low SCNA
GC185T	WGS	CIN	cardia	Intestinal	MSS	N	N	F	57	T4N0M0	IV	53	death	0.138778	0.330029	0.238258	0.0398312	0.0546338	0.19847	Y	N	11701	N	High SCNA
GC186T	WGS	CIN	Antrum	Diffuse	MSS	NA	N	M	48	T4N3M1	IV	3	death	0.0649185	0.0416161	0.380342	0.0175458	0.156167	0.339411	N	N	10634	N	High SCNA
GC187T	WGS	EBV	Antrum	Diffuse	MSS	Y	Y	M	60	T2N1M0	II	44	death	0.628973	0.0632355	0.156253	0.0229919	0.0425205	0.0860262	Y	N	18913	Y	High SCNA
GC188T	WGS	CIN	Antrum	Diffuse	MSS	N	N	M	53	T4N1M0	IV	19	death	0.0122284	0.187391	0.426011	0.0126441	0.142157	0.219569	Y	N	4126	N	High SCNA
GC189T	WGS	CIN	Antrum	Diffuse	MSS	Y	N	M	63	T3N2M0	III	10	death	0.382579	0.0780377	0.312042	0.0388507	0.0537608	0.134729	Y	N	34673	N	High SCNA
GC190T	WGS	GS	Antrum	Diffuse	MSS	NA	N	M	39	T3N0M0	II	48	live	0.63278	0.0683747	0.107593	0.0247838	0.0272158	0.139252	N	Y	19748	N	Low SCNA
GC191T	WGS	GS	cardia	Diffuse	MSS	N	NA	M	62	T3N3M0	IV	81	live	0.0536215	0.251569	0.288158	0.0153629	0.124906	0.266383	Y	N	11830	N	Low SCNA
GC192T	WGS	EBV	cardia	Diffuse	MSS	NA	Y	M	88	T3N1M0	III	30	live	0.00336878	0.426395	0.216271	0.0857767	0.0354249	0.232764	Y	N	11090	N	High SCNA
GC193T	WGS	CIN	Antrum	Diffuse	MSS	N	N	M	75	T2N1M0	II	109	live	0.222015	0.36114	0.195563	0.0527145	0.0102883	0.15828	N	N	14238	N	High SCNA
GC194T	WGS	EBV	Antrum	Intestinal	MSS	NA	Y	M	62	T3N1M0	III	44	live	0.555041	0.0749014	0.164876	0.0267683	0.0257663	0.152646	Y	N	36086	N	High SCNA
GC195T	WGS	EBV	Antrum	Intestinal	MSS	NA	Y	M	78	T4N3M0	IV	3	death	0.333822	0.221887	0.150327	0.0321032	0.0809315	0.180929	N	N	12409	N	High SCNA
GC196T	WGS	MSI	Antrum	Diffuse	MSI	Y	N	F	55	T2N0M0	I	28	live	0.0277938	0.195291	0.0225148	0.148046	0.582037	0.0243168	N	N	223644	N	Low SCNA
GC197T	WGS	EBV	Antrum	Intestinal	MSS	N	Y	M	59	T4N3M1	IV	7	death	0.737808	0.054991	0.151714	0.0218021	0.0142141	0.0194704	Y	N	44574	Y	High SCNA
GC198T	WGS	EBV	Antrum	Intestinal	MSS	N	Y	M	78	T3N0M0	II	90	live	0.016053	0.0576459	0.631047	0.0887501	0.0830002	0.123504	N	N	9472	N	High SCNA
GC199T	WGS	EBV	Antrum	Intestinal	MSS	N	Y	M	68	T3N0M0	II	56	live	0.0154795	0.136213	0.463397	0.0457432	0.11561	0.223558	Y	N	6312	N	High SCNA
GC200T	WGS	EBV	Antrum	Intestinal	MSS	N	Y	M	66	T3N2M1	IV	10	death	0.241246	0.173793	0.224684	0.0115117	0.0396635	0.309102	Y	N	27139	N	Low SCNA
GC201T	WGS	EBV	Antrum	Intestinal	MSI	N	Y	F	70	T3N1M1	IV	9	live	0.0127819	0.0744307	0.00434038	0.801118	0.0952503	0.0120784	N	N	564131	N	Low SCNA
GC202T	WGS	EBV	Antrum	Intestinal	MSS	N	Y	M	63	T3N1M0	III	20	death	0.655182	0.0553003	0.191284	0.0376434	0.0251773	0.0354129	Y	N	23463	Y	High SCNA
GC203T	WGS	EBV	Antrum	Intestinal	MSS	N	Y	M	79	T4N3M0	IV	17	death	0.262099	0.276249	0.217943	0.0603481	0.00839138	0.17497	Y	N	17780	N	High SCNA
GC204T	WGS	EBV	Antrum	Intestinal	MSS	N	Y	M	70	T4N3M0	IV	40	live	0.523928	0.0476987	0.323664	0.0470114	0.0013809	0.0563168	N	N	33945	N	High SCNA
GC205T	WGS	CIN	Antrum	Intestinal	MSS	NA	N	M	46	T1N0M1	IV	34	live	0.387826	0.0808866	0.27357	0.0843766	0.0444132	0.128928	Y	N	28527	Y	High SCNA
GC206T	WGS	GS	Antrum	Intestinal	MSS	N	N	M	70	T4N0M0	III	26	death	0.0389143	0.43636	0.324875	0.0944052	0.000737519	0.104707	Y	N	8416	N	Low SCNA
GC207T	WGS	EBV	Antrum	Intestinal	MSS	N	Y	M	64	T2N0M0	I	15	death	0.230964	0.0903923	0.360695	0.0800229	0.00575494	0.232172	Y	N	23239	N	High SCNA
GC208T	WGS	EBV	cardia	Intestinal	MSS	NA	Y	M	75	T3N1M1	IV	58	death	0.0359396	0.350807	0.337534	0.0308402	0.0596223	0.185257	Y	N	12659	N	High SCNA
GC209T	WGS	CIN	cardia	Intestinal	MSS	N	N	M	68	T3N1M0	III	20	death	0.0691142	0.380412	0.21563	0.0460335	0.051437	0.237373	Y	N	17397	N	High SCNA
GC210T	WGS	CIN	cardia	Intestinal	MSS	N	N	M	59	T4N2M0	IV	34	live	0.0442259	0.331399	0.35133	0.0218768	0.0877627	0.163405	Y	N	7800	N	High SCNA
GC211T	WGS	GS	Antrum	Intestinal	MSS	N	NA	M	62	T4N0M0	III	84	death	0.0122408	0.277955	0.404721	0.000241308	0.23802	0.0668223	N	N	6327	N	Low SCNA
GC212T	WGS	CIN	cardia	Intestinal	MSS	N	N	M	65	T3N0M0	II	16	live	0.274249	0.0855188	0.303094	0.00927034	0.0974498	0.230419	N	N	27557	N	High SCNA
GC213T	WGS	CIN	cardia	Intestinal	MSS	NA	N	M	78	T4N3M0	IV	4	death	0.159189	0.180202	0.30204	0.153371	0.0261331	0.179065	Y	N	30219	N	High SCNA
GC214T	WGS	CIN	cardia	Intestinal	MSS	NA	N	M	66	T4N3M0	IV	17	live	0.356976	0.102893	0.361264	0.01899	0.0594335	0.100444	Y	N	35708	Y	High SCNA
