# Supplementary material for: Whole-genome sequencing reveals novel tandem-duplication hotspots and a prognostic mutational signature in gastric cancer
Source: Nat Commun. 2019 May 2;10:2037. doi: 10.1038/s41467-019-09644-6 (PMC6497673; doi:10.1038/s41467-019-09644-6)
Supplement: Supplementary file 6 — Supplementary Data 4 [file 41467_2019_9644_MOESM6_ESM.xlsx]

## Sheet: GC_TD_Hotspots
Supplementary Data 4A. Summary of hotspots identified for TDs.
Length: 100K-1M
chr	start.bp	end.bp	length.bp	number.bps	no.samples	samples	Affect_gene	pvalue	rate.factor	hotspot.id
1	196768177	196894420	126243	13	7	GC137,GC164,GC122,GC154,GC094,GC168,GC054	CFHR1,CFHR4	0	45.0591	1_196.8Mb
1	234722450	235286992	564542	20	8	GC036,GC214,GC140,GC148,GC157,GC178,GC078,GC133	TOMM20	0	15.5017	1_234.7Mb
2	42233051	43552957	1319906	31	13	GC082,GC197,GC003,GC004,GC148,GC177,GC214,GC036,GC205,GC099,GC054,GC198,GC103	ZFP36L2,THADA	0	13.8488	2_42.2Mb
2	173092722	175477312	2384590	27	11	GC203,GC087,GC095,GC082,GC036,GC148,GC197,GC205,GC150,GC078,GC123	ZAK,ITGA6,PDK1,RAPGEF4,SP3,OLA1,CDCA7	6.55032e-15	6.67643	2_173.1Mb
3	148923159	149320998	397839	12	7	GC054,GC036,GC181,GC214,GC048,GC099,GC174	TM4SF18,TM4SF1,TM3SF4,WWTR1	6.61049e-12	14.4562	3_148.9Mb
6	135334809	135911922	577113	14	7	GC197,GC150,GC132,GC157,GC182,GC148,GC140	MYB	2.08278e-13	14.3677	6_135.3Mb
7	16729518	17433606	704088	20	10	GC079,GC003,GC083,GC075,GC048,GC174,GC036,GC087,GC158,GC178	AGR2,AGR3	0	13.9898	7_16.7Mb
7	64518789	65857670	1338881	37	18	GC214,GC064,GC133,GC066,GC069,GC105,GC121,GC131,GC150,GC154,GC159,GC122,GC123,GC173,GC174,GC194,GC213,GC129	ZNF92,GUSB,ASL,TPST1,CRCP	0	13.6103	7_64.5Mb
8	101272542	102200845	928303	22	12	GC150,GC174,GC148,GC008,GC003,GC177,GC082,GC205,GC202,GC213,GC200,GC140	SNX31,PABPC1,YWHAZ	1.11022e-16	10.4741	8_101.3Mb
8	128126380	129113867	987487	50	18	GC101,GC197,GC157,GC181,GC202,GC175,GC158,GC148,GC187,GC189,GC036,GC103,GC121,GC161,GC177,GC004,GC077,GC087	MYC,CCAT1,PVT1	0	22.3781	8_128.1Mb
9	139320588	140068176	747588	21	8	GC182,GC148,GC004,GC085,GC205,GC083,GC214,GC177	TRAF2	0	17.338	9_139.3Mb
11	34399964	35355690	955726	22	10	GC214,GC178,GC008,GC132,GC177,GC070,GC086,GC087,GC114,GC189	CAT,CD44,APTP	2.22045e-16	10.1527	11_34.4Mb
11	74064038	74777350	713312	17	9	GC177,GC036,GC182,GC087,GC008,GC062,GC181,GC187,GC078	POLD3,XRRA1,RNF169,NEU3,KCNE3	1.94067e-13	10.5115	11_74.1Mb
13	73471302	74229025	757723	29	10	GC148,GC169,GC203,GC003,GC101,GC187,GC103,GC102,GC060,GC157	KLF5	0	20.7208	13_73.5Mb
17	36668597	40466105	3797508	71	20	GC174,GC003,GC177,GC148,GC103,GC131,GC200,GC087,GC181,GC082,GC113,GC037,GC194,GC157,GC205,GC018,GC060,GC004,GC141,GC048	ERBB2	0	5.24767	17_36.7Mb
17	70341123	70776100	434977	15	8	GC214,GC114,GC181,GC148,GC178,GC054,GC182,GC103	LINC00673	1.23499e-11	9.67903	17_70.3Mb
20	48638509	49266012	627503	36	16	GC099,GC048,GC205,GC103,GC186,GC059,GC181,GC148,GC212,GC177,GC187,GC080,GC180,GC036,GC087,GC004	PTPN1,UBE2V1,CEBPB	0	15.4736	20_48.6Mb
Length: <100K
chr	start.bp	end.bp	length.bp	number.bps	no.samples	samples	Affect_gene	pvalue	rate.factor	hotspot.id
12	8541790	8548903	7113	20	12	GC209,GC194,GC126,GC198,GC208,GC175,GC181,GC177,GC191,GC193,GC120,GC112	LINC00937	0	1413.22	12_8.5Mb
17	37814554	39266383	1451829	36	12	GC202,GC135,GC087,GC124,GC174,GC117,GC103,GC102,GC157,GC037,GC003,GC167	ERBB2	0	7.71306	17_37.8Mb
Length: >1M
chr	start.bp	end.bp	length.bp	number.bps	no.samples	samples	Affect_gene	pvalue	rate.factor	hotspot.id
3	168062170	171628790	3566620	14	6	GC050,GC193,GC174,GC121,GC177,GC004	PLD1,TNIK,MECOM	7.19e-09	6.67666	3_168.1Mb
8	125968240	130436226	4467986	45	10	GC186,GC161,GC169,GC188,GC067,GC181,GC003,GC177,GC022,GC004	MYC	0	9.56084	8_126Mb
11	67623488	73689741	6066253	18	9	GC200,GC169,GC023,GC170,GC004,GC058,GC021,GC107,GC193	CCND1	2.32e-08	4.74067	11_67.6Mb
17	37690205	39896500	2206295	28	13	GC182,GC117,GC148,GC037,GC213,GC064,GC208,GC021,GC194,GC004,GC054,GC101,GC113	ERBB2	0	8.67369	17_37.7Mb
19	28064463	34366924	6302461	45	13	GC011,GC003,GC197,GC148,GC099,GC178,GC059,GC143,GC214,GC181,GC101,GC205,GC202	CCNE1	2.54e-14	3.85463	19_28.1Mb

## Sheet: GC_DEL_Hotspots
Supplementary Table 4B. Summary of hotspots identified for DELs.
Length: <100K
chr	start.bp	end.bp	length.bp	number.bps	no.samples	samples	Affect_gene	pvalue	rate.factor	hotspot.id
3	60016075	60810383	794308	235	71	GC056,GC032,GC119,GC037,GC140,GC170,GC116,GC004,GC093,GC048,GC023,GC213,GC011,GC070,GC110,GC101,GC167,GC178,GC018,GC003,GC065,GC169,GC132,GC184,GC190,GC084,GC160,GC171,GC099,GC043,GC214,GC179,GC136,GC103,GC148,GC208,GC080,GC073,GC159,GC134,GC200,GC108,GC020,GC173,GC106,GC034,GC201,GC060,GC051,GC199,GC129,GC113,GC121,GC016,GC022,GC068,GC182,GC189,GC036,GC049,GC176,GC163,GC197,GC027,GC154,GC168,GC1…	FHIT	0	56.924	3_60Mb
7	60157	515724	455567	15	8	GC190,GC202,GC101,GC044,GC060,GC174,GC149,GC133	FAM20C	6.13527e-10	7.37057	7_0.1Mb
7	110370597	110741127	370530	68	24	GC180,GC171,GC132,GC119,GC121,GC084,GC159,GC207,GC214,GC020,GC184,GC113,GC025,GC044,GC085,GC008,GC182,GC136,GC093,GC194,GC086,GC176,GC037,GC181	IMMP2L	0	41.0816	7_110.4Mb
16	78384195	78776200	392005	129	39	GC194,GC011,GC204,GC102,GC086,GC168,GC196,GC023,GC014,GC153,GC084,GC081,GC197,GC085,GC136,GC050,GC117,GC179,GC070,GC132,GC171,GC093,GC077,GC108,GC116,GC020,GC072,GC195,GC184,GC140,GC214,GC004,GC022,GC207,GC190,GC141,GC212,GC062,GC064	WWOX	0	60.4154	16_78.4Mb
19	4874740	4886087	11347	23	12	GC199,GC108,GC112,GC174,GC113,GC158,GC149,GC043,GC154,GC047,GC120,GC044	ARRDC5	0	337.904	19_4.9Mb
20	14573082	15272117	699035	125	47	GC036,GC031,GC081,GC184,GC048,GC101,GC170,GC181,GC189,GC075,GC202,GC207,GC197,GC151,GC136,GC150,GC064,GC084,GC108,GC059,GC119,GC199,GC069,GC008,GC106,GC052,GC077,GC135,GC194,GC003,GC188,GC187,GC086,GC209,GC183,GC079,GC208,GC182,GC044,GC180,GC085,GC100,GC025,GC140,GC121,GC167,GC157	MACROD2	0	28.5883	20_14.6Mb
Length: 100K-1M
chr	start.bp	end.bp	length.bp	number.bps	no.samples	samples	Affect.gene	pvalue	rate.factor	hotspot.id
1	245786864	247001979	1215115	44	19	GC178,GC181,GC081,GC048,GC075,GC032,GC154,GC079,GC117,GC102,GC059,GC085,GC087,GC207,GC182,GC208,GC197,GC202,GC121	SMYD3	0	33.4661	1_245.8Mb
3	59747325	61285354	1538029	252	87	GC150,GC048,GC157,GC102,GC004,GC200,GC003,GC044,GC021,GC121,GC201,GC140,GC082,GC108,GC062,GC072,GC210,GC014,GC067,GC085,GC104,GC011,GC070,GC176,GC093,GC186,GC208,GC168,GC022,GC183,GC023,GC018,GC154,GC181,GC112,GC141,GC020,GC117,GC059,GC196,GC205,GC064,GC116,GC052,GC091,GC047,GC037,GC180,GC087,GC161,GC184,GC120,GC034,GC016,GC008,GC027,GC036,GC190,GC080,GC179,GC032,GC101,GC143,GC090,GC130,GC136,GC1…	FHIT	0	60.797	3_59.7Mb
3	174477088	175237524	760436	50	23	GC197,GC086,GC214,GC078,GC159,GC202,GC163,GC082,GC104,GC184,GC136,GC011,GC048,GC142,GC023,GC103,GC077,GC194,GC206,GC083,GC036,GC213,GC084	NAALADL2	0	24.3979	3_174.5Mb
4	91028667	92195515	1166848	46	20	GC087,GC119,GC103,GC080,GC212,GC066,GC136,GC047,GC159,GC157,GC207,GC197,GC003,GC048,GC067,GC150,GC110,GC081,GC182,GC186	FAM190A	0	40.2413	4_91Mb
5	58648055	59971776	1323721	70	27	GC214,GC102,GC098,GC187,GC048,GC205,GC122,GC086,GC207,GC075,GC182,GC203,GC148,GC181,GC184,GC003,GC087,GC150,GC117,GC084,GC085,GC189,GC036,GC107,GC197,GC120,GC163	PDE4D	0	42.725	5_58.6Mb
6	1614894	2305143	690249	93	33	GC154,GC117,GC047,GC031,GC214,GC008,GC102,GC157,GC060,GC048,GC086,GC101,GC182,GC023,GC059,GC087,GC194,GC169,GC195,GC205,GC108,GC174,GC022,GC114,GC025,GC036,GC077,GC065,GC184,GC189,GC103,GC197,GC208	GMDS	0	69.5658	6_1.6Mb
6	101369821	101860817	490996	15	6	GC048,GC163,GC023,GC081,GC200,GC104	GRIK2	8.77076e-15	15.7737	6_101.4Mb
6	147868725	148835108	966383	15	8	GC104,GC025,GC102,GC023,GC131,GC136,GC181,GC064	SASH1	1.87269e-10	8.01421	6_147.9Mb
6	162232568	163265972	1033404	68	26	GC090,GC167,GC157,GC104,GC197,GC182,GC048,GC190,GC091,GC140,GC044,GC171,GC023,GC020,GC181,GC004,GC034,GC158,GC087,GC008,GC101,GC200,GC059,GC124,GC086,GC135	PAPK2	0	33.9749	6_162.2Mb
7	89452694	91203260	1750566	39	15	GC104,GC087,GC214,GC048,GC197,GC207,GC086,GC203,GC011,GC103,GC085,GC077,GC078,GC059,GC119	CDK14	0	13.9113	7_89.5Mb
7	109660775	111103386	1442611	74	28	GC150,GC157,GC159,GC202,GC032,GC182,GC104,GC194,GC207,GC176,GC209,GC181,GC070,GC178,GC085,GC079,GC093,GC072,GC117,GC116,GC086,GC069,GC048,GC112,GC004,GC022,GC210,GC184	IMMP2L	0	32.0304	7_109.7Mb
8	90062988	90775262	712274	24	13	GC067,GC186,GC079,GC167,GC003,GC056,GC157,GC120,GC073,GC169,GC197,GC131,GC047	NON-coding	0	20.6084	8_90.1Mb
9	9064003	9972368	908365	34	16	GC148,GC117,GC191,GC213,GC051,GC048,GC080,GC072,GC202,GC036,GC183,GC167,GC078,GC020,GC079,GC066	PTPRD	0	33.1993	9_9.1Mb
16	6343664	7346719	1003055	15	7	GC209,GC212,GC150,GC131,GC107,GC119,GC182	RBFOX1	5.02581e-09	6.33908	16_6.3Mb
16	78134132	79192352	1058220	127	44	GC189,GC181,GC031,GC206,GC047,GC085,GC161,GC132,GC027,GC108,GC084,GC200,GC154,GC159,GC213,GC171,GC070,GC157,GC117,GC168,GC036,GC048,GC113,GC101,GC167,GC208,GC087,GC176,GC207,GC204,GC136,GC119,GC184,GC182,GC103,GC004,GC011,GC205,GC194,GC141,GC025,GC140,GC016,GC020	WWOX	0	50.873	16_78.1Mb
18	36763558	37185952	422394	15	8	GC117,GC157,GC119,GC150,GC136,GC140,GC143,GC194	LOC647946	0	36.0825	18_36.8Mb
20	14056140	16003595	1947455	262	71	GC101,GC099,GC079,GC003,GC159,GC203,GC119,GC048,GC194,GC157,GC087,GC086,GC085,GC049,GC084,GC136,GC107,GC036,GC213,GC020,GC183,GC112,GC025,GC197,GC150,GC181,GC160,GC198,GC214,GC167,GC184,GC182,GC081,GC212,GC137,GC120,GC200,GC196,GC185,GC114,GC187,GC077,GC131,GC016,GC027,GC069,GC205,GC067,GC129,GC014,GC207,GC103,GC202,GC204,GC189,GC176,GC065,GC206,GC047,GC022,GC075,GC051,GC098,GC209,GC102,GC052,GC0…	MACROD2	0	23.2848	20_14.1Mb
