# Supplementary material for: Whole-genome sequencing reveals novel tandem-duplication hotspots and a prognostic mutational signature in gastric cancer
Source: Nat Commun. 2019 May 2;10:2037. doi: 10.1038/s41467-019-09644-6 (PMC6497673; doi:10.1038/s41467-019-09644-6)
Supplement: Supplementary file 7 — Supplementary Data 5 [file 41467_2019_9644_MOESM7_ESM.xlsx]

## Sheet: Supplementary Table 5
Supplementary Data 5. Primers used in the study
Enhancers in the front of ZFP36L2 and Primers for cloning individual enhancers
Constituent Enhancer	Position	Forward primer	Reverse primer
e1	chr2:43036808-43038645	chemosynthesis
e2	chr2:43151713-43152585	CGACGCGTAATGCCTGGCACAGAGTG	CCGCTCGAGATGTGTACCCATGTTCACAGG
e3	chr2:43152812-43156627	CCGGACGCGTGGGGAGCAAATGTGGCGCC	CCGCTCGAGACCAAGCAAGCCCGTCCAAACA
e4	chr2:43231555-43234064	chemosynthesis
e5	chr2:43301786-43303456	CGACGCGTGAACTGAGGCATTAACTTGACTCCTTG	CCGCTCGAGGGCCAGTATGTGGCCAGCA
e6	chr2:43313119-43314789	CGACGCGTGAGAGGAAGCATGAGTGTGGGT	CCGCTCGAG AAGGCCTTAGTGTAAACAAGTAACCatg
e7	chr2:43357496-43359618	CCGGACGCGTGTAGGACAATTCAGAGAGAGGAACTAATC	CCGCTCGAGAAAGAAAACTGGCTCAGAGAGGC
e8	chr2:43385099-43386789	chemosynthesis
e9	chr2:43396055-43396890	CCGGACGCGTGTTAAGCTGCAAGTGAGTCACAGA	CCGCTCGAGGATGGACCACCTTGAGGAGG
e10	chr2:43405243-43406913	chemosynthesis
e11	chr2:43420495-43422165	CCGGACGCGTGTGTGTGTGTTTGTG GGTGGGTGGCTGACTACTCTGAG	CCGCTCGAGACTTCAAAGGACCTTCCAACAGATGC
Primer used for Realtime-PCR
ZFP36L2		TCCAGAAACATGTCGACCAC	CCAGCATGTTGTTCAGGTTG
Actin		TTAGTTGCGTTACACCCTTTC	ACCTTCACCGTTCCAGTTT
Super-Enhancer identified in gastric tissue by Hnisz et al, 2013
Position	associated gene	H3K27ac ChIP-seq density (rpm/bp)	read density in corresponding input sample (rpm/bp)
chr2:43384365-43479000	ZFP36L2	79389.3	13684.2
