# Supplementary material for: Whole-genome sequencing reveals novel tandem-duplication hotspots and a prognostic mutational signature in gastric cancer
Source: Nat Commun. 2019 May 2;10:2037. doi: 10.1038/s41467-019-09644-6 (PMC6497673; doi:10.1038/s41467-019-09644-6)
Supplement: Supplementary file 8 — Supplementary Data 6 [file 41467_2019_9644_MOESM8_ESM.xlsx]

## Sheet: Supplementary Table 6
Supplementary Data 6. Sequencing depths and coverage
Sample	Type	Depth	C1	C4	C10	C20
GC020N	Normal	34.07	99.08	98.42	97.16	91.42
GC020T	Tumor	35.02	99.16	98.57	97.47	92.44
GC023N	Normal	39.16	99.74	99.31	98.12	92.89
GC023T	Tumor	36.89	99.71	99.1	96.95	87.84
GC027N	Normal	34.91	99.14	98.54	97.37	92.39
GC027T	Tumor	35.41	99.1	98.52	97.22	90.56
GC032N	Normal	37.11	99.69	99.15	97.59	90.44
GC032T	Tumor	35.56	99.76	99.32	97.73	88
GC034N	Normal	35.16	99.71	99.14	97.58	89.29
GC034T	Tumor	38	99.73	99.18	97.58	89.7
GC001N	Normal	41.59	99.73	99.27	97.94	92.81
GC001T	Tumor	42.52	99.74	99.29	97.82	91.41
GC008N	Normal	49.12	99.75	99.35	98.13	94.3
GC008T	Tumor	37.65	99.71	99.12	97.21	89.65
GC031N	Normal	37.97	99.76	99.31	98.09	92.61
GC031T	Tumor	38.86	99.73	99.26	97.94	92.46
GC003N	Normal	34.82	99.78	99.34	98.19	91.98
GC003T	Tumor	33.33	99.76	99.31	97.84	90.01
GC004N	Normal	34.94	99.75	99.27	98.01	91.26
GC004T	Tumor	33.12	99.74	99.16	97.4	87.82
GC072N	Normal	30.98	99.79	99.34	97.98	89.56
GC072T	Tumor	34.98	99.8	99.41	98.41	93.57
GC073N	Normal	29.03	99.1	98.56	97.43	89.52
GC073T	Tumor	35.63	99.1	98.72	97.55	91.05
GC075N	Normal	35.66	99.72	99.21	97.94	91.39
GC075T	Tumor	36.9	99.75	99.35	98.27	92.71
GC077N	Normal	35.4	99.78	99.36	98.18	92.17
GC077T	Tumor	29.48	99.75	99.15	97.35	84.61
GC078N	Normal	31.61	99.78	99.29	97.74	88.73
GC078T	Tumor	32.04	99.76	99.23	97.71	89.08
GC014N	Normal	37.95	99.09	98.57	97.48	94.01
GC014T	Tumor	39.76	99.09	98.54	97.36	93.58
GC016N	Normal	36.79	99.76	99.27	97.91	91.27
GC016T	Tumor	36.61	99.75	99.25	97.89	91.59
GC018N	Normal	35.58	99.77	99.29	98.05	91.71
GC018T	Tumor	36.64	99.74	99.23	97.7	90.29
GC022N	Normal	37.52	99.76	99.31	98.13	92.56
GC022T	Tumor	41.44	99.8	99.42	98.33	93.98
GC025N	Normal	38.85	99.74	99.27	97.98	92.37
GC025T	Tumor	39.23	99.77	99.38	98.02	91.55
GC021N	Normal	38.55	99.75	99.29	98.09	92.66
GC021T	Tumor	36.64	99.74	99.21	97.73	90.07
GC079N	Normal	33.64	99.76	99.3	98.02	90.9
GC079T	Tumor	30.69	99.75	99.23	97.76	88.8
GC080N	Normal	37.5	99.79	99.39	98.34	93.21
GC080T	Tumor	32.42	99.76	99.2	97.45	88.43
GC081N	Normal	33.9	99.74	99.28	98.06	91.44
GC081T	Tumor	30.74	99.74	99.21	97.61	88.01
GC084N	Normal	32.88	99.8	99.34	98.09	90.69
GC084T	Tumor	25.4	99.77	99.13	95.15	69.59
GC085N	Normal	21.27	99.76	99.03	94.71	57.12
GC085T	Tumor	32.87	99.82	99.41	98.15	88.77
GC086N	Normal	31.04	99.22	98.64	97.6	92.14
GC086T	Tumor	28.39	99.16	98.7	97.27	81.52
GC087N	Normal	37.88	99.18	98.75	97.86	95.69
GC087T	Tumor	32.56	99.25	98.7	97.67	90.71
GC089N	Normal	33.81	99.08	98.49	97.34	92.5
GC089T	Tumor	36.34	99.09	98.42	97.28	91.72
GC082N	Normal	32.67	99.81	99.39	98.09	90.43
GC082T	Tumor	32.21	99.82	99.41	97.97	89.42
GC083N	Normal	29.79	99.79	99.31	97.82	87.8
GC083T	Tumor	34.74	99.79	99.41	98.36	92.24
GC036N	Normal	30.33	99.71	99.14	97.71	87.83
GC036T	Tumor	34.95	99.73	99.27	98.06	92.53
GC037N	Normal	40.37	99.08	98.61	97.79	95.76
GC037T	Tumor	35.58	99.06	98.58	97.63	94.06
GC043N	Normal	32.9	99.77	99.25	98.02	90.56
GC043T	Tumor	31.08	99.76	99.2	97.9	89.23
GC044N	Normal	40.24	99.09	98.63	97.83	95.81
GC044T	Tumor	35.71	99.06	98.59	97.6	93.35
GC047N	Normal	35	99.12	98.56	97.7	94.53
GC047T	Tumor	36.79	99.07	98.58	97.76	95.26
GC048N	Normal	39.13	99.77	99.35	98.44	93.89
GC048T	Tumor	38.66	99.77	99.34	98.33	92.44
GC049N	Normal	34.87	99.76	99.31	98.32	92.49
GC049T	Tumor	41.75	99.78	99.38	98.59	95.67
GC050N	Normal	40.84	99.78	99.42	98.59	95.15
GC050T	Tumor	38.07	99.77	99.35	98.37	93.82
GC051N	Normal	35.78	99.05	98.57	97.74	94.95
GC051T	Tumor	40.33	99.09	98.6	97.81	95.78
GC052N	Normal	37.63	99.76	99.34	98.43	93.62
GC052T	Tumor	31.63	99.71	99.11	97.49	86.62
GC054N	Normal	37.06	99.76	99.32	98.39	93.26
GC054T	Tumor	33.98	99.77	99.38	98.3	91.56
GC055N	Normal	33.55	99.07	98.5	97.57	93.34
GC055T	Tumor	37.38	99.09	98.61	97.79	95.47
GC056N	Normal	39.87	99.07	98.58	97.72	94.94
GC056T	Tumor	33.33	99.07	98.49	97.57	93.29
GC065N	Normal	35.07	99.75	99.28	98.27	92.14
GC065T	Tumor	32.13	99.68	98.77	96.6	82.85
GC066N	Normal	36.25	99.74	99.29	98.32	92.81
GC066T	Tumor	35.28	99.7	99.13	97.91	88.77
GC067N	Normal	37.1	99.09	98.55	97.71	94.69
GC067T	Tumor	33.86	99.09	98.47	97.55	92.48
GC068N	Normal	34.02	99.05	98.46	97.47	92.13
GC068T	Tumor	38.73	99.08	98.6	97.82	95.83
GC069N	Normal	34.7	99.75	99.23	98.17	91.27
GC069T	Tumor	32.96	99.74	99.23	97.83	89.48
GC092N	Normal	41.62	99.01	98.53	97.66	95.87
GC092T	Tumor	31.25	98.96	98.3	97.22	91.69
GC095N	Normal	30.99	99.63	99.02	97.61	88.24
GC095T	Tumor	35.81	99.66	99.19	98.04	92.49
GC100N	Normal	36.18	99.69	99.19	98.04	92.25
GC100T	Tumor	37.51	99.7	99.19	97.71	91.42
GC102N	Normal	32.99	99.65	99.1	97.81	90.32
GC102T	Tumor	33.31	99.65	99.1	97.78	90.02
GC106N	Normal	35.17	99.67	99.12	97.95	91.44
GC106T	Tumor	36.74	99.69	99.23	98	92.38
GC144N	Normal	34.44	99.76	99.32	98.23	91.72
GC144T	Tumor	39.96	99.77	99.38	98.52	94.97
GC145N	Normal	35.48	99.74	99.3	98.34	92.63
GC145T	Tumor	34.9	99.77	99.32	98.26	92.23
GC146N	Normal	35.06	99.02	98.54	97.7	94.78
GC146T	Tumor	38.25	99.04	98.58	97.79	95.75
GC147N	Normal	32.64	99.76	99.29	98.08	90.51
GC147T	Tumor	31.41	99.76	99.26	97.99	89.76
GC148N	Normal	30.98	99.07	98.5	97.43	91.67
GC148T	Tumor	32.85	99.05	98.55	97.54	90.02
GC149N	Normal	31.9	99.04	98.51	97.57	92.89
GC149T	Tumor	30.89	99.03	98.48	97.5	92.15
GC150N	Normal	41.52	99.75	99.39	98.51	94.6
GC150T	Tumor	37.95	99.71	99.02	97.29	90.83
GC151N	Normal	43.26	99.82	99.5	98.68	95.46
GC151T	Tumor	33.41	99.78	99.3	98.14	90.8
GC153N	Normal	35.59	99.09	98.57	97.74	94.86
GC153T	Tumor	37.84	99.1	98.57	97.75	95.07
GC154N	Normal	38.27	99.19	98.67	97.85	95.61
GC154T	Tumor	37.49	99.11	98.62	97.79	95.44
GC157N	Normal	36.56	99.04	98.58	97.68	94.49
GC157T	Tumor	42.54	99.07	98.73	97.99	96.35
GC158N	Normal	37.62	99.76	99.38	98.44	93.45
GC158T	Tumor	36.4	99.76	99.39	98.28	92.27
GC159N	Normal	40.27	99.07	98.67	97.89	95.92
GC159T	Tumor	44.2	99.08	98.71	97.93	95.98
GC160N	Normal	48.86	99.8	99.53	98.8	96.89
GC160T	Tumor	42.05	99.76	99.31	97.89	94.14
GC161N	Normal	34.46	99.77	99.3	98.07	91
GC161T	Tumor	41.26	99.79	99.44	98.57	95.3
GC164N	Normal	37.27	99.07	98.62	97.78	95.73
GC164T	Tumor	35.93	99.06	98.58	97.75	95.45
GC167N	Normal	35.53	99.71	99.2	98.06	92.26
GC167T	Tumor	36.27	99.69	99.16	97.77	93.55
GC058N	Normal	35.8	99.78	99.34	98.35	92.85
GC058T	Tumor	32.18	99.76	99.23	97.86	86.74
GC059N	Normal	38.6	99.76	99.34	98.42	93.85
GC059T	Tumor	37.73	99.77	99.46	98.53	93.79
GC060N	Normal	33.27	99.06	98.46	97.55	93.06
GC060T	Tumor	32.67	99.03	98.47	97.59	93.32
GC064N	Normal	32.17	99.19	98.48	97.49	92.42
GC064T	Tumor	33.21	99.08	98.44	97.5	91.81
GC170N	Normal	31.74	99.67	99.07	97.6	88.86
GC170T	Tumor	31.94	99.69	99.17	97.58	89.58
GC107N	Normal	32.53	99.67	99.07	97.64	88.9
GC107T	Tumor	30.47	99.65	99	97.55	84.01
GC113N	Normal	33.94	98.99	98.4	97.31	93.42
GC113T	Tumor	29.24	98.95	98.27	96.95	87.25
GC119N	Normal	33.73	99.69	99.15	97.87	90.95
GC119T	Tumor	34.62	99.68	99.1	97.87	92.42
GC135N	Normal	32.93	99.68	99.1	97.7	89.97
GC135T	Tumor	40.6	99.71	99.24	98.13	93.87
GC163N	Normal	30.88	99.66	99.05	97.48	88.05
GC163T	Tumor	40.6	99.71	99.28	98.29	94.51
GC168N	Normal	37.32	99.73	99.25	98.1	92.81
GC168T	Tumor	40.86	99.69	99.13	97.61	93.79
GC099N	Normal	37.76	99.66	99.17	98.11	92.97
GC099T	Tumor	32.57	98.94	98.32	97.14	90.78
GC094N	Normal	33.93	99.67	99.12	97.86	90.87
GC094T	Tumor	31.62	99.64	98.96	97.19	86.52
GC062N	Normal	31.46	99.65	99.04	97.55	88.64
GC062T	Tumor	36.68	99.68	99.14	97.75	91.96
GC040N	Normal	34.88	98.98	98.42	97.41	94.2
GC040T	Tumor	34.63	98.95	98.31	97.21	92.08
GC070T	Tumor	37.53	99.68	99.16	98.03	92.46
GC070N	Normal	34.76	99.67	99.13	98.06	93.15
GC093N	Normal	30.96	99.67	99.05	97.52	88.15
GC093T	Tumor	34.57	99.7	99.2	97.92	91.72
GC108N	Normal	37.91	99.02	98.44	97.47	94.41
GC108T	Tumor	31.59	98.99	98.28	97.1	89.7
GC110N	Normal	30.94	98.95	98.31	97.1	90.46
GC110T	Tumor	26.97	98.89	98.11	96.46	81.12
GC112N	Normal	28.49	99.59	98.94	97.02	84.52
GC112T	Tumor	29.98	99.61	98.99	97.48	87.31
GC116N	Normal	39.37	98.98	98.48	97.57	95.19
GC116T	Tumor	33.18	98.94	98.31	97.2	91.11
GC120N	Normal	36.38	99	98.44	97.47	94.66
GC120T	Tumor	34.27	98.96	98.4	97.35	93.26
GC122N	Normal	30.24	98.95	98.28	97.01	89.79
GC122T	Tumor	38.76	98.99	98.43	97.17	90.64
GC123N	Normal	32.67	99.65	99.05	97.59	88.68
GC123T	Tumor	28.9	99.62	98.91	97.05	83.59
GC124N	Normal	34.62	99.7	99.12	97.82	90.29
GC124T	Tumor	31.99	99.71	99.18	97.28	88.01
GC125N	Normal	30.88	98.95	98.24	96.84	88.33
GC125T	Tumor	29.12	98.93	98.19	96.88	87.83
GC130N	Normal	29.31	99.65	98.97	97.19	84.95
GC130T	Tumor	38.89	99.66	99.17	97.9	94.32
GC132N	Normal	27.09	99.64	98.93	96.94	82.6
GC132T	Tumor	33.77	99.65	99.04	97.08	89.27
GC134N	Normal	34.84	98.97	98.35	97.25	92.74
GC134T	Tumor	34.75	99	98.41	97.37	93.89
GC136N	Normal	33.52	99.02	98.34	97.2	91.93
GC136T	Tumor	26.99	99.01	98.09	96.51	80.89
GC137N	Normal	29.99	99.64	99.02	97.39	87.1
GC137T	Tumor	29.58	99.61	98.85	96.63	83.41
GC141N	Normal	30.06	99.61	98.96	97.34	86.53
GC141T	Tumor	31.4	99.64	99.04	97.04	86.66
GC142N	Normal	35.43	98.95	98.33	97.25	93.07
GC142T	Tumor	33.31	98.94	98.25	97.13	91.27
GC143N	Normal	35.4	98.97	98.4	97.4	94.11
GC143T	Tumor	32.22	98.93	98.22	96.8	87.95
GC152N	Normal	31.91	98.96	98.3	97.04	90.8
GC152T	Tumor	33.87	98.99	98.34	97.21	92.52
GC091N	Normal	27.11	99.63	98.9	96.73	81.74
GC091T	Tumor	33.94	99.67	99.11	97.57	90.18
GC098N	Normal	30.58	99.66	99.02	97.44	86.72
GC098T	Tumor	28.31	99.64	98.9	96.43	79.6
GC101N	Normal	28.84	99.65	98.99	97.25	85.56
GC101T	Tumor	30.76	99.65	98.99	97.29	88.01
GC103N	Normal	34.54	99.69	99.16	97.94	91.31
GC103T	Tumor	34.84	99.69	99.2	97.84	92.13
GC104N	Normal	34.83	99.68	99.14	97.91	91.21
GC104T	Tumor	28	99.59	98.7	96.1	79.9
GC105N	Normal	35.82	99.65	99.14	97.97	91.55
GC105T	Tumor	35.76	99.64	99.12	97.98	91.98
GC117N	Normal	36.18	99.7	99.21	98.06	92.23
GC117T	Tumor	30.24	99.67	98.89	96.88	86.12
GC090N	Normal	28.41	99.62	98.94	97.05	84.28
GC090T	Tumor	35.39	99.66	99.17	97.62	90.39
GC114N	Normal	29.46	99.63	98.99	97.35	86.02
GC114T	Tumor	24.96	99.6	98.87	96.22	73.44
GC121N	Normal	31.74	99.67	99.05	97.58	88.16
GC121T	Tumor	31.09	99.65	98.88	97.07	87.1
GC126N	Normal	36.78	99.69	99.17	98.01	92.39
GC126T	Tumor	35.63	99.69	99.12	97.98	91.66
GC128N	Normal	35.52	99.67	99.12	97.92	91.52
GC128T	Tumor	27.03	99.6	98.81	96.64	79.65
GC129N	Normal	33.19	98.97	98.38	97.35	93.37
GC129T	Tumor	28.5	98.95	98.34	97.05	86.72
GC131N	Normal	29.1	99.65	98.96	97.24	85.3
GC131T	Tumor	36.92	99.67	99.15	97.76	89.33
GC133N	Normal	28.29	99.62	98.91	96.89	82.77
GC133T	Tumor	28.25	99.6	98.82	96.52	81.21
GC140N	Normal	34.5	99.68	99.1	97.86	91.02
GC140T	Tumor	31.03	99.67	99.02	97.26	84.29
GC169N	Normal	38.71	99.69	99.25	98.25	93.68
GC169T	Tumor	38.54	99.7	99.29	98.29	94.35
GC175N	Normal	42.5	99.72	99.37	98.61	96.04
GC175T	Tumor	37.66	99.69	99.23	98.2	94.14
GC177N	Normal	39.47	99.01	98.62	97.89	96.98
GC177T	Tumor	36.98	98.98	98.52	97.57	90.95
GC181N	Normal	36.56	99.74	99.38	98.53	94.07
GC181T	Tumor	37.59	99.77	99.36	98.54	92.86
GC182N	Normal	37.28	99.75	99.39	98.56	94.33
GC182T	Tumor	36.92	99.78	99.34	98.41	93.44
GC184N	Normal	37.02	99.78	99.38	98.54	94.37
GC184T	Tumor	37.01	99.78	99.46	98.42	94.11
GC185N	Normal	39.59	99.01	98.65	97.89	96.92
GC185T	Tumor	42.07	99.04	98.68	97.95	97.13
GC194N	Normal	40.68	99.75	99.44	98.66	95.34
GC194T	Tumor	38.22	99.73	99.23	97.86	94.09
GC196N	Normal	38.56	99	98.58	97.82	96.79
GC196T	Tumor	40.32	99.02	98.59	97.81	96.76
GC197N	Normal	35.4	99.73	99.38	98.35	92.02
GC197T	Tumor	38.81	99.72	99.24	97.81	92.51
GC199N	Normal	40.51	99.72	99.43	98.68	95.1
GC199T	Tumor	38.65	99.71	99.42	98.54	94.56
GC201N	Normal	37.94	99	98.59	97.83	96.78
GC201T	Tumor	35.77	99.05	98.6	97.71	94.13
GC202N	Normal	37.89	99.74	99.36	98.54	94.58
GC202T	Tumor	36.27	99.73	99.32	98.24	94.21
GC206N	Normal	38.38	99.75	99.42	98.6	94.39
GC206T	Tumor	38.14	99.74	99.39	98.58	96.07
GC209N	Normal	41.16	99.75	99.4	98.59	95.43
GC209T	Tumor	41.03	99.72	99.06	97.54	94.46
GC210N	Normal	41.7	99.74	99.45	98.69	95.37
GC210T	Tumor	35.52	99.71	99.31	98.31	92.37
GC208N	Normal	38.05	99.8	99.39	98.54	94.71
GC208T	Tumor	36.95	99.75	99.22	97.57	92.99
GC212N	Normal	37.85	99.75	99.4	98.56	94.47
GC212T	Tumor	39.45	99.76	99.44	98.61	95.71
GC211N	Normal	38.72	99.74	99.37	98.58	94.87
GC211T	Tumor	37.64	99.74	99.32	98.36	93.92
GC195N	Normal	36	99.7	99.34	98.49	93.65
GC195T	Tumor	37.6	99.74	99.39	98.59	94.55
GC203N	Normal	38.14	99.69	99.35	98.52	94.27
GC203T	Tumor	38.17	99.69	99.38	98.38	95.16
GC171N	Normal	41.74	99.09	98.62	97.82	96.94
GC171T	Tumor	39.91	99.01	98.59	97.75	96.67
GC172N	Normal	41.51	98.98	98.58	97.83	96.96
GC172T	Tumor	37.44	99	98.57	97.21	89.38
GC173N	Normal	40.45	99.74	99.36	98.55	95.36
GC173T	Tumor	40.45	99.69	99.18	97.82	94.42
GC174N	Normal	40.84	99.68	99.34	98.55	95.51
GC174T	Tumor	40.95	99.69	99.34	98.12	94.7
GC178N	Normal	42.86	99.72	99.38	98.61	96.06
GC178T	Tumor	41.65	99.71	99.38	98.62	97.13
GC179N	Normal	42.23	98.97	98.58	97.8	96.92
GC179T	Tumor	34.19	99	98.61	97.75	95.12
GC183N	Normal	40.36	98.92	98.51	97.75	96.78
GC183T	Tumor	36.21	98.95	98.52	97.7	95.62
GC200N	Normal	40.84	99.71	99.36	98.56	95.57
GC200T	Tumor	42.78	99.67	99.2	98.13	95.5
GC205N	Normal	39.9	99.7	99.35	98.51	95.03
GC205T	Tumor	42.32	99.68	99.15	97.87	95.23
GC207N	Normal	40.84	99.71	99.33	98.53	95.51
GC207T	Tumor	40.15	99.73	99.47	98.73	94.86
GC213N	Normal	42.07	99.72	99.35	98.56	95.88
GC213T	Tumor	41.29	99.73	99.44	98.55	95.19
GC214N	Normal	42.79	99.68	99.33	98.55	95.99
GC214T	Tumor	41.88	99.7	99.36	98.01	94.02
GC176N	Normal	38.45	99	98.6	97.85	96.79
GC176T	Tumor	36.46	99	98.53	97.69	95.26
GC180N	Normal	42.37	99.72	99.39	98.65	95.9
GC180T	Tumor	39.04	99.72	99.38	98.51	95.42
GC186N	Normal	37.8	99.69	99.3	98.47	94.46
GC186T	Tumor	32.7	99.68	99.26	98.31	92.59
GC187N	Normal	33.74	99.71	99.27	98.28	92.72
GC187T	Tumor	34.93	99.7	99.21	98.13	93.73
GC188N	Normal	35.91	99.71	99.32	98.36	93.63
GC188T	Tumor	30.92	99.7	99.21	97.96	90.56
GC189N	Normal	33.98	99.7	99.28	98.31	93
GC189T	Tumor	39.03	99.7	99.32	98.09	93.13
GC190N	Normal	38.34	99.7	99.34	98.52	94.63
GC190T	Tumor	34.57	99.68	99.24	98.28	92.88
GC191N	Normal	33.28	99.69	99.24	98.17	92.46
GC191T	Tumor	37.2	99.71	99.34	98.34	93.46
GC192N	Normal	34.21	99.7	99.28	98.24	92.84
GC192T	Tumor	33.82	99.65	98.99	97.45	91.06
GC193N	Normal	40.54	99.75	99.39	98.58	95.41
GC193T	Tumor	35.98	99.74	99.31	98.28	93.08
GC198N	Normal	32.57	99.71	99.28	98.18	92.02
GC198T	Tumor	31.4	99.59	98.48	97.33	85.51
GC204N	Normal	39.96	99.73	99.41	98.63	94.93
GC204T	Tumor	31.02	99.73	99.32	97.34	86.73
GC011N	Normal	32.74	99.75	99.19	97.71	88.96
GC011T	Tumor	34.23	99.75	99.21	97.71	89.53
