# Supplementary material for: Whole-genome sequencing reveals novel tandem-duplication hotspots and a prognostic mutational signature in gastric cancer
Source: Nat Commun. 2019 May 2;10:2037. doi: 10.1038/s41467-019-09644-6 (PMC6497673; doi:10.1038/s41467-019-09644-6)
Supplement: Supplementary file 10 — Supplementary Data 8 [file 41467_2019_9644_MOESM10_ESM.xlsx]

## Sheet: Supplementary Table 8
Supplementary Data 8. Primers used for plasmid construction, Realtime-PCR and Cas9
sg RNA
sg RNA for e5		Forward: CACCGGGAGGACACTGTTAAAAGG	Reverse: AAACCCTTTTAACAGTGTCCTCCC
		Forward: CACCGGGAAGGTCAGGAAAGCATG	Reverse: AAACCATGCTTTCCTGACCTTCCC
sg RNA for e11		Forward: CACCGACACACACACAGATGCACA	Reverse: AAACTGTGCATCTGTGTGTGTGTC
		Forward: CACCGAAGCCCCAGATGACTGTGT	Reverse: AAACACACAGTCATCTGGGGCTTC
Primer used for detecting the effect of cas9
e5		Forward: GGCATATCTCAAGGCACAAC	Reverse: TGTTAATGAAATAGTTGTCCCC
e11		Forward: TCTGCCCCTCAAATCCTT	Reverse: TTTTCAGTTTTGTATGGCTTT
Primer and Probe used for Capture-4C experiment
viewpoint-F1		AATGATACGGCGACCACCGAGATCTACACTCTTTCCCTACACGACGCTCTTCCGATCTCCAGCCTTTGCTCGATGAGG
viewpoint-F2		AATGATACGGCGACCACCGAGATCTACACTCTTTCCCTACACGACGCTCTTCCGATCTACCAGCCTTTGCTCGATGAGG
Biotin-capture-probe		GTCCTCCCAGCCTCTTCCCT
